# Supplementary material for: Predicting Alzheimer’s Cognitive Resilience Score: A Comparative Study of Machine Learning Models Using RNA-seq Data
Source: bioRxiv. 2024 Aug 26:2024.08.25.609610. Preprint. [Version 1] doi: 10.1101/2024.08.25.609610 (PMC11383294; doi:10.1101/2024.08.25.609610)
Supplement: Supplement 2 [file media-2.xlsx]

## Sheet: Sheet1
Table S3: Cross-Validation Averaged Evaluation of ML Models on ROSMAP Data
method	n_features	mean_train_rmse	se_train_rmse	mean_test_rmse	se_test_rmse	mean_train_r2	se_train_r2	mean_test_r2	se_test_r2
SVM	5000	0.164371	0.0011508	0.831033	0.0140884	0.972812	0.0005562	0.302249	0.0252008
Transformer	5000	0.595589	0.00536569	0.834292	0.00637818	0.64315	0.00660946	0.296911	0.0187478
SVM	4000	0.182918	0.00137846	0.840336	0.0167928	0.966331	0.000679128	0.286288	0.0293483
Transformer	4000	0.641051	0.00359046	0.845112	0.00992158	0.586652	0.00560145	0.278302	0.0232768
Transformer	3000	0.692291	0.00286854	0.849977	0.00915345	0.518049	0.00376255	0.269878	0.0234359
SVM	3000	0.203912	0.00206365	0.852703	0.0175658	0.95815	0.0010064	0.265253	0.0300785
SVM	2000	0.222706	0.00196565	0.855854	0.0176842	0.950097	0.000999218	0.260277	0.0275953
Transformer	2000	0.748573	0.00325955	0.870216	0.00687301	0.436468	0.00521089	0.235363	0.0180854
XGBoost	4000	0.121957	0.00111185	0.883842	0.00606228	0.985035	0.000307247	0.211431	0.0162928
XGBoost	2000	0.12442	0.0196855	0.886649	0.00772872	0.982498	0.00362767	0.20609	0.0201353
Transformer	1000	0.820167	0.00295239	0.889606	0.00841913	0.323439	0.00752134	0.20141	0.0152038
XGBoost	3000	0.130121	0.000446621	0.889938	0.00719862	0.982972	0.000157625	0.200464	0.0176845
XGBoost	5000	0.102907	0.0146113	0.891158	0.00662842	0.988247	0.00232422	0.198451	0.0155585
XGBoost	1000	0.171605	0.00525315	0.894505	0.00546491	0.970198	0.00200543	0.191934	0.0194292
SVM	1000	0.372975	0.0846927	0.901393	0.0125851	0.825059	0.0866091	0.179321	0.0260949
Random Forest	1000	0.504084	0.0244104	0.917744	0.00502126	0.740842	0.0265158	0.150055	0.0136191
Random Forest	3000	0.554868	0.00222021	0.918652	0.00512309	0.690409	0.0020156	0.148248	0.0151741
Random Forest	2000	0.518012	0.0228454	0.919654	0.00576379	0.727486	0.0233497	0.146542	0.0138589
Random Forest	4000	0.525746	0.019879	0.91998	0.0065649	0.719841	0.0202001	0.14612	0.0121296
Random Forest	5000	0.488334	0.0331239	0.921286	0.00674431	0.755315	0.0302824	0.143722	0.011917
Linear Regression	1000	0.583907	0.0189243	1.00795	0.00596727	0.65557	0.0218608	-0.02595	0.024062
Linear Regression	5000	0.608457	0.0709324	1.07487	0.0518954	0.600464	0.0819417	-0.170541	0.089943
Linear Regression	4000	0.587144	0.0905052	1.09855	0.0371327	0.61267	0.107059	-0.22562	0.0871798
Linear Regression	3000	0.614868	0.0947657	1.1391	0.0647873	0.575837	0.109664	-0.333891	0.151466
Linear Regression	2000	0.78795	0.161302	1.22542	0.118199	0.244995	0.29927	-0.584281	0.312784
