# Supplementary material for: Predicting Alzheimer’s Cognitive Resilience Score: A Comparative Study of Machine Learning Models Using RNA-seq Data
Source: bioRxiv. 2024 Aug 26:2024.08.25.609610. Preprint. [Version 1] doi: 10.1101/2024.08.25.609610 (PMC11383294; doi:10.1101/2024.08.25.609610)
Supplement: Supplement 3 [file media-3.xlsx]

## Sheet: Sheet1
Table S1: Cross-Validation Averaged Evaluation of ML Models on MSBB Data
method	n_features	mean_train_rmse	se_train_rmse	mean_test_rmse	se_test_rmse	mean_train_r2	se_train_r2	mean_test_r2	se_test_r2
SVM	3000	0.023871	0.00269646	0.620535	0.0137039	0.999394	0.000147297	0.613523	0.0136733
SVM	5000	0.016397	0.0022132	0.621519	0.0131534	0.999707	8.47628e-05	0.612407	0.0126736
SVM	4000	0.0196357	0.00252385	0.622177	0.0128403	0.999582	0.00011408	0.611462	0.0130845
SVM	2000	0.0465433	0.00395371	0.643722	0.0152703	0.997754	0.000382134	0.584117	0.0157065
SVM	1000	0.0727878	0.00354953	0.684043	0.0199324	0.994633	0.000494652	0.529699	0.0245191
Transformer	5000	0.422432	0.0030729	0.717329	0.0140923	0.821374	0.00199674	0.483379	0.0180498
XGBoost	5000	0.0743012	0.00287746	0.732216	0.0134451	0.99443	0.000431953	0.46194	0.0160952
Transformer	4000	0.491652	0.00643664	0.737586	0.0143992	0.757898	0.00601441	0.454286	0.0153966
XGBoost	4000	0.0768881	0.00338956	0.743402	0.00585557	0.994035	0.000509286	0.445543	0.0077584
Transformer	3000	0.554224	0.00677695	0.748775	0.0165645	0.692231	0.00832794	0.437869	0.0162462
XGBoost	3000	0.070772	0.0119809	0.76075	0.0111956	0.994251	0.00128035	0.418633	0.0184989
Transformer	2000	0.63545	0.00514873	0.780479	0.0157831	0.595754	0.00569941	0.38885	0.0188719
XGBoost	2000	0.0637153	0.0170389	0.781459	0.012211	0.994507	0.00190454	0.387451	0.0132855
XGBoost	1000	0.0958793	0.0199167	0.794471	0.0108079	0.98888	0.0025957	0.366882	0.0121547
Transformer	1000	0.751548	0.00516095	0.836978	0.0132422	0.434587	0.00652453	0.297392	0.0153563
Random Forest	5000	0.319045	0.00293893	0.837034	0.00965805	0.898056	0.0020508	0.297245	0.0111993
Random Forest	4000	0.329506	0.00265003	0.841086	0.011249	0.89131	0.0014574	0.290789	0.00839574
Random Forest	3000	0.324423	0.00350075	0.841385	0.0123408	0.894536	0.00272094	0.290206	0.0115259
Random Forest	2000	0.327516	0.00369985	0.85392	0.010316	0.89254	0.00264169	0.268632	0.011938
Random Forest	1000	0.338893	0.00131062	0.855685	0.00981234	0.885035	0.000887615	0.265822	0.007788
Linear Regression	1000	0.490816	0.0372266	0.974892	0.0239702	0.752755	0.0380971	0.039395	0.0635137
Linear Regression	2000	0.614861	0.134	1.14673	0.0783337	0.53427	0.168278	-0.358326	0.198169
Linear Regression	5000	0.336804	0.0521204	1.16008	0.0117378	0.872365	0.0372773	-0.353792	0.0500473
Linear Regression	3000	0.597952	0.0922209	1.21883	0.0665231	0.596526	0.127031	-0.502952	0.14576
Linear Regression	4000	0.748562	0.237138	1.36971	0.150452	0.157127	0.471505	-0.995638	0.475536
