# Supplementary material for: Predicting Alzheimer’s Cognitive Resilience Score: A Comparative Study of Machine Learning Models Using RNA-seq Data
Source: bioRxiv. 2024 Aug 26:2024.08.25.609610. Preprint. [Version 1] doi: 10.1101/2024.08.25.609610 (PMC11383294; doi:10.1101/2024.08.25.609610)
Supplement: Supplement 4 [file media-4.xlsx]

## Sheet: Sheet1
Table S2: Individual Cross-Validation Evaluation of ML Models on MSBB Data with Tuned Hyperparameters
fold	train_rmse	test_rmse	train_r2	test_r2	method	best_params	n_features
2	0.0199359	0.59306	0.999602	0.649012	SVM	{"C": 10, "epsilon": 0.01, "kernel": "rbf"}	3000
2	0.0181235	0.597618	0.999671	0.643597	SVM	{"C": 10, "epsilon": 0.01, "kernel": "rbf"}	4000
2	0.0153865	0.60384	0.999763	0.636137	SVM	{"C": 10, "epsilon": 0.01, "kernel": "rbf"}	5000
1	0.0113349	0.573852	0.999874	0.634597	SVM	{"C": 10, "epsilon": 0.01, "kernel": "rbf"}	5000
1	0.0190992	0.576597	0.999644	0.631092	SVM	{"C": 10, "epsilon": 0.01, "kernel": "rbf"}	3000
3	0.0191527	0.626585	0.999627	0.629912	SVM	{"C": 10, "epsilon": 0.01, "kernel": "rbf"}	4000
3	0.0153337	0.628813	0.999761	0.627275	SVM	{"C": 10, "epsilon": 0.01, "kernel": "rbf"}	5000
3	0.0243133	0.629979	0.999399	0.625892	SVM	{"C": 10, "epsilon": 0.01, "kernel": "rbf"}	3000
1	0.0136772	0.581551	0.999817	0.624726	SVM	{"C": 10, "epsilon": 0.01, "kernel": "rbf"}	4000
2	0.0349509	0.62007	0.998776	0.616315	SVM	{"C": 10, "epsilon": 0.01, "kernel": "rbf"}	2000
1	0.0435279	0.588868	0.998149	0.615223	SVM	{"C": 10, "epsilon": 0.01, "kernel": "rbf"}	2000
5	0.014082	0.649473	0.999798	0.603124	SVM	{"C": 10, "epsilon": 0.01, "kernel": "rbf"}	5000
5	0.0206149	0.651239	0.999568	0.600962	SVM	{"C": 10, "epsilon": 0.01, "kernel": "rbf"}	3000
5	0.0169198	0.653531	0.999709	0.598149	SVM	{"C": 10, "epsilon": 0.01, "kernel": "rbf"}	4000
5	0.0423344	0.662716	0.998177	0.586774	SVM	{"C": 10, "epsilon": 0.01, "kernel": "rbf"}	2000
1	0.0738092	0.612293	0.994678	0.584002	SVM	{"C": 10, "epsilon": 0.01, "kernel": "rbf"}	1000
3	0.0508248	0.665429	0.997374	0.582604	SVM	{"C": 10, "epsilon": 0.01, "kernel": "rbf"}	2000
2	0.0581445	0.662117	0.996613	0.562515	SVM	{"C": 10, "epsilon": 0.01, "kernel": "rbf"}	1000
4	0.0303056	0.6516	0.999088	0.560926	SVM	{"C": 10, "epsilon": 0.01, "kernel": "rbf"}	4000
4	0.025848	0.651618	0.999337	0.560902	SVM	{"C": 10, "epsilon": 0.01, "kernel": "rbf"}	5000
4	0.0353914	0.651801	0.998756	0.560654	SVM	{"C": 10, "epsilon": 0.01, "kernel": "rbf"}	3000
3	0.0803624	0.696128	0.993435	0.543202	SVM	{"C": 10, "epsilon": 0.01, "kernel": "rbf"}	1000
5	0.0723585	0.704481	0.994675	0.533049	SVM	{"C": 10, "epsilon": 0.01, "kernel": "rbf"}	1000
4	0.0610785	0.681527	0.996296	0.519667	SVM	{"C": 10, "epsilon": 0.01, "kernel": "rbf"}	2000
3	0.42339	0.718384	0.817783	0.513526	Transformer		5000
1	0.435191	0.662194	0.814993	0.513433	Transformer		5000
2	0.0782212	0.703919	0.99387	0.505531	XGBoost	{"colsample_bytree": 1.0, "learning_rate": 0.05, "max_depth": 4, "min_child_weight": 5, "n_estimators": 300, "reg_alpha": 1, "reg_lambda": 0, "subsample": 0.8}	5000
5	0.416516	0.732197	0.823553	0.495584	Transformer		5000
1	0.496302	0.674755	0.759387	0.494798	Transformer		4000
2	0.420389	0.715324	0.822931	0.489378	Transformer		5000
1	0.55401	0.678403	0.700179	0.48932	Transformer		3000
3	0.478875	0.740055	0.766894	0.483733	Transformer		4000
3	0.0826072	0.740706	0.993063	0.482826	XGBoost	{"colsample_bytree": 0.8, "learning_rate": 0.05, "max_depth": 4, "min_child_weight": 1, "n_estimators": 300, "reg_alpha": 1, "reg_lambda": 1, "subsample": 0.8}	5000
3	0.0933677	0.748446	0.991139	0.47196	XGBoost	{"colsample_bytree": 0.8, "learning_rate": 0.05, "max_depth": 4, "min_child_weight": 3, "n_estimators": 300, "reg_alpha": 1, "reg_lambda": 1, "subsample": 0.8}	3000
1	0.0706961	0.690414	0.995118	0.471078	XGBoost	{"colsample_bytree": 0.8, "learning_rate": 0.05, "max_depth": 4, "min_child_weight": 1, "n_estimators": 300, "reg_alpha": 0.5, "reg_lambda": 1, "subsample": 0.8}	5000
5	0.0821317	0.75126	0.993139	0.468977	XGBoost	{"colsample_bytree": 0.8, "learning_rate": 0.05, "max_depth": 4, "min_child_weight": 5, "n_estimators": 300, "reg_alpha": 1, "reg_lambda": 0, "subsample": 0.8}	4000
5	0.479881	0.754797	0.765784	0.463964	Transformer		4000
3	0.0685433	0.757376	0.995224	0.459285	XGBoost	{"colsample_bytree": 0.8, "learning_rate": 0.05, "max_depth": 4, "min_child_weight": 5, "n_estimators": 300, "reg_alpha": 0, "reg_lambda": 0, "subsample": 0.8}	4000
2	0.082138	0.740755	0.99324	0.452426	XGBoost	{"colsample_bytree": 0.8, "learning_rate": 0.05, "max_depth": 4, "min_child_weight": 5, "n_estimators": 300, "reg_alpha": 1, "reg_lambda": 0, "subsample": 1.0}	3000
5	0.0639707	0.763814	0.995838	0.451082	XGBoost	{"colsample_bytree": 0.8, "learning_rate": 0.05, "max_depth": 4, "min_child_weight": 3, "n_estimators": 300, "reg_alpha": 0, "reg_lambda": 1, "subsample": 0.8}	5000
5	0.53611	0.763818	0.70768	0.451076	Transformer		3000
2	0.0709952	0.744125	0.99495	0.447432	XGBoost	{"colsample_bytree": 1.0, "learning_rate": 0.05, "max_depth": 4, "min_child_weight": 1, "n_estimators": 300, "reg_alpha": 0.5, "reg_lambda": 0, "subsample": 0.8}	4000
2	0.558575	0.746347	0.687391	0.444128	Transformer		3000
3	0.0995092	0.772073	0.989935	0.438096	XGBoost	{"colsample_bytree": 1.0, "learning_rate": 0.05, "max_depth": 4, "min_child_weight": 5, "n_estimators": 300, "reg_alpha": 1, "reg_lambda": 1, "subsample": 1.0}	2000
1	0.648581	0.7121	0.589082	0.437329	Transformer		2000
3	0.579966	0.779563	0.658089	0.427141	Transformer		3000
1	0.0889655	0.718985	0.992268	0.426395	XGBoost	{"colsample_bytree": 1.0, "learning_rate": 0.05, "max_depth": 4, "min_child_weight": 3, "n_estimators": 300, "reg_alpha": 1, "reg_lambda": 1, "subsample": 0.8}	4000
4	0.0792646	0.745198	0.993761	0.425726	SVM	{"C": 10, "epsilon": 0.01, "kernel": "rbf"}	1000
4	0.0738048	0.745262	0.994591	0.425627	XGBoost	{"colsample_bytree": 1.0, "learning_rate": 0.05, "max_depth": 4, "min_child_weight": 3, "n_estimators": 300, "reg_alpha": 0.5, "reg_lambda": 1, "subsample": 0.8}	4000
2	0.517638	0.760252	0.731533	0.423221	Transformer		4000
3	0.625152	0.788123	0.602735	0.41449	Transformer		2000
5	0.0798309	0.790651	0.993518	0.411831	XGBoost	{"colsample_bytree": 1.0, "learning_rate": 0.05, "max_depth": 4, "min_child_weight": 3, "n_estimators": 300, "reg_alpha": 0.5, "reg_lambda": 1, "subsample": 0.8}	3000
4	0.485565	0.758072	0.765891	0.405713	Transformer		4000
4	0.416671	0.758544	0.82761	0.404971	Transformer		5000
1	0.0804171	0.732919	0.993683	0.403948	XGBoost	{"colsample_bytree": 0.8, "learning_rate": 0.05, "max_depth": 4, "min_child_weight": 3, "n_estimators": 300, "reg_alpha": 0.5, "reg_lambda": 1, "subsample": 0.8}	3000
5	0.631101	0.79604	0.594914	0.403786	Transformer		2000
1	0.0941729	0.734531	0.991337	0.401323	XGBoost	{"colsample_bytree": 0.8, "learning_rate": 0.05, "max_depth": 4, "min_child_weight": 1, "n_estimators": 300, "reg_alpha": 0, "reg_lambda": 1, "subsample": 0.8}	2000
4	0.0760105	0.762226	0.994263	0.399182	XGBoost	{"colsample_bytree": 1.0, "learning_rate": 0.05, "max_depth": 4, "min_child_weight": 5, "n_estimators": 300, "reg_alpha": 1, "reg_lambda": 0, "subsample": 0.8}	5000
3	0.107596	0.800441	0.988232	0.396046	XGBoost	{"colsample_bytree": 0.8, "learning_rate": 0.05, "max_depth": 4, "min_child_weight": 3, "n_estimators": 300, "reg_alpha": 0.5, "reg_lambda": 0, "subsample": 1.0}	1000
2	0.110084	0.783369	0.987858	0.387612	XGBoost	{"colsample_bytree": 0.8, "learning_rate": 0.05, "max_depth": 4, "min_child_weight": 5, "n_estimators": 300, "reg_alpha": 0.5, "reg_lambda": 0, "subsample": 0.8}	1000
4	0.542457	0.775744	0.707817	0.377681	Transformer		3000
2	0.649702	0.792318	0.577072	0.373541	Transformer		2000
5	0.0232069	0.816103	0.999452	0.373354	XGBoost	{"colsample_bytree": 1.0, "learning_rate": 0.1, "max_depth": 4, "min_child_weight": 1, "n_estimators": 300, "reg_alpha": 0.5, "reg_lambda": 0, "subsample": 0.8}	2000
2	0.0116203	0.793375	0.999865	0.371868	XGBoost	{"colsample_bytree": 1.0, "learning_rate": 0.1, "max_depth": 4, "min_child_weight": 3, "n_estimators": 300, "reg_alpha": 0, "reg_lambda": 0, "subsample": 0.8}	2000
1	0.129929	0.753779	0.983509	0.369535	XGBoost	{"colsample_bytree": 0.8, "learning_rate": 0.05, "max_depth": 4, "min_child_weight": 5, "n_estimators": 300, "reg_alpha": 1, "reg_lambda": 0, "subsample": 0.8}	1000
5	0.00836042	0.822655	0.999929	0.36325	XGBoost	{"colsample_bytree": 0.8, "learning_rate": 0.05, "max_depth": 6, "min_child_weight": 3, "n_estimators": 300, "reg_alpha": 0, "reg_lambda": 0, "subsample": 0.8}	1000
4	0.0181062	0.790977	0.999674	0.353001	XGBoost	{"colsample_bytree": 1.0, "learning_rate": 0.1, "max_depth": 4, "min_child_weight": 3, "n_estimators": 300, "reg_alpha": 0.5, "reg_lambda": 0, "subsample": 1.0}	3000
4	0.0900674	0.791214	0.991945	0.352613	XGBoost	{"colsample_bytree": 1.0, "learning_rate": 0.05, "max_depth": 4, "min_child_weight": 1, "n_estimators": 300, "reg_alpha": 0.5, "reg_lambda": 1, "subsample": 0.8}	2000
3	0.757783	0.84546	0.416288	0.326199	Transformer		1000
1	0.769844	0.780113	0.421062	0.324714	Transformer		1000
5	0.312944	0.85086	0.900395	0.318841	Random Forest	{"max_depth": 15, "max_features": null, "min_samples_leaf": 1, "min_samples_split": 2, "n_estimators": 100}	5000
4	0.123427	0.812111	0.984873	0.317964	XGBoost	{"colsample_bytree": 0.8, "learning_rate": 0.05, "max_depth": 4, "min_child_weight": 3, "n_estimators": 300, "reg_alpha": 1, "reg_lambda": 1, "subsample": 0.8}	1000
3	0.320911	0.850989	0.895317	0.317358	Random Forest	{"max_depth": 15, "max_features": null, "min_samples_leaf": 1, "min_samples_split": 2, "n_estimators": 100}	5000
4	0.622712	0.813813	0.614966	0.315103	Transformer		2000
5	0.325683	0.854258	0.89212	0.313389	Random Forest	{"max_depth": 15, "max_features": null, "min_samples_leaf": 1, "min_samples_split": 5, "n_estimators": 300}	3000
1	0.31599	0.788479	0.902462	0.310153	Random Forest	{"max_depth": 15, "max_features": null, "min_samples_leaf": 1, "min_samples_split": 2, "n_estimators": 300}	3000
5	0.738342	0.85859	0.445546	0.306407	Transformer		1000
5	0.333172	0.860427	0.887102	0.303436	Random Forest	{"max_depth": 15, "max_features": null, "min_samples_leaf": 2, "min_samples_split": 5, "n_estimators": 200}	4000
1	0.336783	0.792644	0.889203	0.302845	Random Forest	{"max_depth": 15, "max_features": null, "min_samples_leaf": 2, "min_samples_split": 5, "n_estimators": 300}	4000
2	0.33077	0.836237	0.89038	0.302165	Random Forest	{"max_depth": 15, "max_features": null, "min_samples_leaf": 2, "min_samples_split": 2, "n_estimators": 300}	5000
3	0.319318	0.86045	0.896353	0.302093	Random Forest	{"max_depth": 15, "max_features": null, "min_samples_leaf": 1, "min_samples_split": 2, "n_estimators": 300}	4000
1	0.317505	0.795423	0.901524	0.297948	Random Forest	{"max_depth": 15, "max_features": null, "min_samples_leaf": 1, "min_samples_split": 2, "n_estimators": 300}	5000
2	0.751071	0.839119	0.434803	0.297347	Transformer		1000
3	0.320599	0.865584	0.89552	0.293741	Random Forest	{"max_depth": 15, "max_features": null, "min_samples_leaf": 1, "min_samples_split": 2, "n_estimators": 300}	2000
2	0.314989	0.841555	0.90059	0.293261	Random Forest	{"max_depth": 15, "max_features": null, "min_samples_leaf": 1, "min_samples_split": 2, "n_estimators": 300}	3000
3	0.334572	0.866218	0.886214	0.292706	Random Forest	{"max_depth": 15, "max_features": null, "min_samples_leaf": 2, "min_samples_split": 2, "n_estimators": 100}	3000
2	0.330724	0.842759	0.89041	0.291238	Random Forest	{"max_depth": 15, "max_features": null, "min_samples_leaf": 2, "min_samples_split": 2, "n_estimators": 300}	4000
5	0.331676	0.869469	0.888114	0.28872	Random Forest	{"max_depth": 15, "max_features": null, "min_samples_leaf": 1, "min_samples_split": 5, "n_estimators": 300}	2000
3	0.340508	0.871045	0.882141	0.284801	Random Forest	{"max_depth": 15, "max_features": null, "min_samples_leaf": 2, "min_samples_split": 2, "n_estimators": 200}	1000
5	0.335836	0.87505	0.885289	0.279559	Random Forest	{"max_depth": 15, "max_features": null, "min_samples_leaf": 1, "min_samples_split": 5, "n_estimators": 300}	1000
1	0.325966	0.808738	0.896206	0.274247	Random Forest	{"max_depth": 15, "max_features": null, "min_samples_leaf": 1, "min_samples_split": 2, "n_estimators": 200}	2000
2	0.341189	0.856588	0.883365	0.267786	Random Forest	{"max_depth": 15, "max_features": null, "min_samples_leaf": 2, "min_samples_split": 5, "n_estimators": 300}	2000
1	0.343122	0.81364	0.884993	0.265422	Random Forest	{"max_depth": 15, "max_features": null, "min_samples_leaf": 2, "min_samples_split": 2, "n_estimators": 200}	1000
2	0.339645	0.858459	0.884419	0.264583	Random Forest	{"max_depth": 15, "max_features": null, "min_samples_leaf": 2, "min_samples_split": 2, "n_estimators": 300}	1000
4	0.327532	0.84915	0.89348	0.254334	Random Forest	{"max_depth": 15, "max_features": null, "min_samples_leaf": 2, "min_samples_split": 2, "n_estimators": 300}	4000
4	0.313097	0.851662	0.902662	0.249916	Random Forest	{"max_depth": 15, "max_features": null, "min_samples_leaf": 1, "min_samples_split": 2, "n_estimators": 300}	5000
4	0.330878	0.856414	0.891292	0.241521	Random Forest	{"max_depth": 15, "max_features": null, "min_samples_leaf": 2, "min_samples_split": 2, "n_estimators": 300}	3000
4	0.335352	0.860231	0.888333	0.234746	Random Forest	{"max_depth": 15, "max_features": null, "min_samples_leaf": 1, "min_samples_split": 5, "n_estimators": 200}	1000
4	0.740701	0.861608	0.455234	0.232294	Transformer		1000
4	0.318151	0.869222	0.899495	0.218665	Random Forest	{"max_depth": 15, "max_features": null, "min_samples_leaf": 1, "min_samples_split": 2, "n_estimators": 100}	2000
3	0.425526	0.923353	0.815939	0.196325	Linear Regression		1000
2	0.430162	0.933648	0.814603	0.130117	Linear Regression		1000
5	0.429582	0.970603	0.812309	0.113628	Linear Regression		1000
3	0.296702	0.983018	0.910515	0.0891041	Linear Regression		2000
5	0.256564	0.989141	0.933052	0.0794462	Linear Regression		2000
1	0.53227	0.972063	0.723248	-0.0484842	Linear Regression		1000
2	0.400232	1.0785	0.839505	-0.160737	Linear Regression		3000
4	0.428737	1.06255	0.817482	-0.167556	Linear Regression		3000
5	0.227705	1.11476	0.947265	-0.169221	Linear Regression		4000
4	0.636541	1.07479	0.597675	-0.194611	Linear Regression		1000
5	0.252572	1.14094	0.935119	-0.224781	Linear Regression		5000
3	0.469103	1.16462	0.776311	-0.278543	Linear Regression		5000
4	0.28071	1.1167	0.921758	-0.289575	Linear Regression		4000
4	0.199922	1.1223	0.960313	-0.302548	Linear Regression		5000
1	0.674546	1.08962	0.555522	-0.317428	Linear Regression		2000
2	0.482785	1.19763	0.766469	-0.431321	Linear Regression		5000
3	0.71767	1.27013	0.476449	-0.52069	Linear Regression		3000
1	0.279636	1.17492	0.923614	-0.531768	Linear Regression		5000
4	0.81026	1.21993	0.348112	-0.539038	Linear Regression		2000
1	0.497953	1.21147	0.757783	-0.628538	Linear Regression		3000
3	0.847505	1.33746	0.269883	-0.686186	Linear Regression		4000
1	0.688444	1.25909	0.537018	-0.759072	Linear Regression		4000
5	0.945167	1.47148	0.0914117	-1.03724	Linear Regression		3000
2	1.03623	1.45193	-0.0758488	-1.10371	Linear Regression		2000
2	1.69844	2.02055	-1.89029	-3.07414	Linear Regression		4000
