# Supplementary material for: Predicting Alzheimer’s Cognitive Resilience Score: A Comparative Study of Machine Learning Models Using RNA-seq Data
Source: bioRxiv. 2024 Aug 26:2024.08.25.609610. Preprint. [Version 1] doi: 10.1101/2024.08.25.609610 (PMC11383294; doi:10.1101/2024.08.25.609610)
Supplement: Supplement 5 [file media-5.xlsx]

## Sheet: Sheet1
Table S4: Individual Cross-Validation Evaluation of ML Models on ROSMAP Data with Tuned Hyperparameters
fold	train_rmse	test_rmse	train_r2	test_r2	method	best_params	n_features
5	0.18394	0.776095	0.966332	0.363543	SVM	{"C": 10, "epsilon": 0.1, "kernel": "rbf"}	4000
5	0.163989	0.777068	0.973239	0.361946	SVM	{"C": 10, "epsilon": 0.1, "kernel": "rbf"}	5000
2	0.595112	0.84417	0.634282	0.351654	Transformer		5000
5	0.225326	0.785531	0.949477	0.347972	SVM	{"C": 10, "epsilon": 0.1, "kernel": "rbf"}	2000
5	0.207242	0.786386	0.957262	0.346552	SVM	{"C": 10, "epsilon": 0.1, "kernel": "rbf"}	3000
2	0.16911	0.850205	0.970468	0.342351	SVM	{"C": 10, "epsilon": 0.1, "kernel": "rbf"}	5000
2	0.689869	0.851446	0.508546	0.34043	Transformer		3000
2	0.64181	0.85264	0.574634	0.338579	Transformer		4000
1	0.591865	0.818181	0.646803	0.333196	Transformer		5000
2	0.187159	0.862248	0.963828	0.323588	SVM	{"C": 10, "epsilon": 0.1, "kernel": "rbf"}	4000
1	0.164289	0.824196	0.972786	0.323355	SVM	{"C": 10, "epsilon": 0.1, "kernel": "rbf"}	5000
1	0.182666	0.834944	0.966358	0.305591	SVM	{"C": 10, "epsilon": 0.1, "kernel": "rbf"}	4000
1	0.645621	0.836443	0.579731	0.303097	Transformer		4000
5	0.65173	0.812325	0.577331	0.302733	Transformer		4000
2	0.209082	0.876302	0.954858	0.301359	SVM	{"C": 10, "epsilon": 0.1, "kernel": "rbf"}	3000
2	0.743299	0.879424	0.429472	0.296371	Transformer		2000
5	0.69996	0.817718	0.512459	0.293445	Transformer		3000
5	0.61847	0.817973	0.619371	0.293003	Transformer		5000
1	0.682376	0.847385	0.530518	0.284744	Transformer		3000
2	0.22638	0.888722	0.947079	0.281415	SVM	{"C": 10, "epsilon": 0.1, "kernel": "rbf"}	2000
3	0.163058	0.83224	0.973486	0.28021	SVM	{"C": 10, "epsilon": 0.1, "kernel": "rbf"}	5000
2	0.144723	0.893278	0.978372	0.274027	XGBoost	{"colsample_bytree": 0.8, "learning_rate": 0.05, "max_depth": 4, "min_child_weight": 1, "n_estimators": 300, "reg_alpha": 1, "reg_lambda": 1, "subsample": 1.0}	2000
3	0.588218	0.837224	0.654965	0.271563	Transformer		5000
3	0.183231	0.838947	0.96652	0.268562	SVM	{"C": 10, "epsilon": 0.1, "kernel": "rbf"}	4000
3	0.205445	0.839709	0.95791	0.267232	SVM	{"C": 10, "epsilon": 0.1, "kernel": "rbf"}	3000
1	0.201721	0.857772	0.958973	0.267101	SVM	{"C": 10, "epsilon": 0.1, "kernel": "rbf"}	3000
2	0.1236	0.898645	0.984224	0.265278	XGBoost	{"colsample_bytree": 0.8, "learning_rate": 0.05, "max_depth": 4, "min_child_weight": 3, "n_estimators": 300, "reg_alpha": 0.5, "reg_lambda": 1, "subsample": 0.8}	4000
1	0.216732	0.860929	0.952639	0.261697	SVM	{"C": 10, "epsilon": 0.1, "kernel": "rbf"}	2000
3	0.638461	0.843656	0.593505	0.260327	Transformer		4000
2	0.189752	0.903504	0.962819	0.257312	XGBoost	{"colsample_bytree": 1.0, "learning_rate": 0.05, "max_depth": 4, "min_child_weight": 3, "n_estimators": 300, "reg_alpha": 0, "reg_lambda": 1, "subsample": 1.0}	1000
2	0.119868	0.905037	0.985163	0.254789	XGBoost	{"colsample_bytree": 0.8, "learning_rate": 0.05, "max_depth": 4, "min_child_weight": 3, "n_estimators": 300, "reg_alpha": 1, "reg_lambda": 0, "subsample": 0.8}	5000
3	0.227045	0.84712	0.948594	0.254242	SVM	{"C": 10, "epsilon": 0.1, "kernel": "rbf"}	2000
5	0.758516	0.843084	0.427475	0.248929	Transformer		2000
3	0.698614	0.851049	0.513301	0.247308	Transformer		3000
2	0.129524	0.91052	0.982676	0.245732	XGBoost	{"colsample_bytree": 1.0, "learning_rate": 0.05, "max_depth": 4, "min_child_weight": 5, "n_estimators": 300, "reg_alpha": 1, "reg_lambda": 0, "subsample": 1.0}	3000
1	0.817744	0.871226	0.325772	0.24393	Transformer		1000
1	0.131746	0.871889	0.9825	0.242779	XGBoost	{"colsample_bytree": 1.0, "learning_rate": 0.05, "max_depth": 4, "min_child_weight": 3, "n_estimators": 300, "reg_alpha": 1, "reg_lambda": 0, "subsample": 0.8}	3000
1	0.752783	0.873733	0.428637	0.239574	Transformer		2000
4	0.584284	0.853913	0.660329	0.235138	Transformer		5000
5	0.151568	0.852881	0.97714	0.231373	XGBoost	{"colsample_bytree": 0.8, "learning_rate": 0.05, "max_depth": 4, "min_child_weight": 5, "n_estimators": 300, "reg_alpha": 1, "reg_lambda": 0, "subsample": 0.8}	2000
2	0.824712	0.919673	0.297648	0.230491	Transformer		1000
1	0.120506	0.880908	0.985358	0.227033	XGBoost	{"colsample_bytree": 1.0, "learning_rate": 0.05, "max_depth": 4, "min_child_weight": 3, "n_estimators": 300, "reg_alpha": 1, "reg_lambda": 0, "subsample": 0.8}	4000
2	0.281009	0.924482	0.918456	0.222422	SVM	{"C": 10, "epsilon": 0.1, "kernel": "rbf"}	1000
3	0.750529	0.866377	0.438278	0.219951	Transformer		2000
1	0.174204	0.885841	0.969402	0.218352	XGBoost	{"colsample_bytree": 0.8, "learning_rate": 0.05, "max_depth": 4, "min_child_weight": 1, "n_estimators": 300, "reg_alpha": 1, "reg_lambda": 1, "subsample": 0.8}	1000
1	0.274685	0.88599	0.923925	0.218088	SVM	{"C": 10, "epsilon": 0.1, "kernel": "rbf"}	1000
5	0.120264	0.861673	0.985607	0.215443	XGBoost	{"colsample_bytree": 1.0, "learning_rate": 0.05, "max_depth": 4, "min_child_weight": 3, "n_estimators": 300, "reg_alpha": 0.5, "reg_lambda": 1, "subsample": 0.8}	4000
1	0.0365479	0.88978	0.998653	0.211384	XGBoost	{"colsample_bytree": 1.0, "learning_rate": 0.1, "max_depth": 4, "min_child_weight": 5, "n_estimators": 300, "reg_alpha": 0.5, "reg_lambda": 1, "subsample": 0.8}	2000
5	0.11918	0.867402	0.985866	0.204977	XGBoost	{"colsample_bytree": 1.0, "learning_rate": 0.05, "max_depth": 4, "min_child_weight": 3, "n_estimators": 300, "reg_alpha": 1, "reg_lambda": 0, "subsample": 0.8}	5000
4	0.161409	0.871457	0.974078	0.203385	SVM	{"C": 10, "epsilon": 0.1, "kernel": "rbf"}	5000
2	0.549587	0.935907	0.688094	0.203085	Random Forest	{"max_depth": 15, "max_features": null, "min_samples_leaf": 10, "min_samples_split": 2, "n_estimators": 300}	3000
5	0.75167	0.869376	0.437762	0.201354	SVM	{"C": 0.1, "epsilon": 0.1, "kernel": "linear"}	1000
5	0.817791	0.869975	0.334498	0.200252	Transformer		1000
2	0.5645	0.937884	0.670938	0.199715	Random Forest	{"max_depth": 15, "max_features": null, "min_samples_leaf": 10, "min_samples_split": 2, "n_estimators": 300}	1000
5	0.130609	0.870629	0.983025	0.19905	XGBoost	{"colsample_bytree": 1.0, "learning_rate": 0.05, "max_depth": 4, "min_child_weight": 5, "n_estimators": 300, "reg_alpha": 0.5, "reg_lambda": 1, "subsample": 0.8}	3000
3	0.116247	0.880131	0.986524	0.194986	XGBoost	{"colsample_bytree": 1.0, "learning_rate": 0.05, "max_depth": 4, "min_child_weight": 5, "n_estimators": 300, "reg_alpha": 1, "reg_lambda": 0, "subsample": 0.8}	5000
2	0.553342	0.94085	0.683818	0.194645	Random Forest	{"max_depth": 15, "max_features": null, "min_samples_leaf": 10, "min_samples_split": 2, "n_estimators": 300}	2000
3	0.119383	0.880431	0.985788	0.194437	XGBoost	{"colsample_bytree": 1.0, "learning_rate": 0.05, "max_depth": 4, "min_child_weight": 5, "n_estimators": 300, "reg_alpha": 0.5, "reg_lambda": 1, "subsample": 0.8}	4000
1	0.121585	0.900782	0.985095	0.191762	XGBoost	{"colsample_bytree": 1.0, "learning_rate": 0.05, "max_depth": 4, "min_child_weight": 5, "n_estimators": 300, "reg_alpha": 1, "reg_lambda": 1, "subsample": 0.8}	5000
3	0.283137	0.882995	0.920057	0.189739	SVM	{"C": 10, "epsilon": 0.1, "kernel": "rbf"}	1000
5	0.157619	0.875783	0.975278	0.189539	XGBoost	{"colsample_bytree": 1.0, "learning_rate": 0.05, "max_depth": 4, "min_child_weight": 1, "n_estimators": 300, "reg_alpha": 0.5, "reg_lambda": 0, "subsample": 0.8}	1000
5	0.335545	0.876658	0.887962	0.187919	Linear Regression		5000
4	0.627632	0.880496	0.608058	0.186775	Transformer		4000
2	0.544286	0.945454	0.694082	0.186743	Random Forest	{"max_depth": 15, "max_features": null, "min_samples_leaf": 10, "min_samples_split": 2, "n_estimators": 200}	4000
3	0.829929	0.886052	0.31314	0.184119	Transformer		1000
4	0.690635	0.882287	0.525421	0.183463	Transformer		3000
2	0.368474	0.947755	0.859795	0.182781	Random Forest	{"max_depth": 15, "max_features": null, "min_samples_leaf": 1, "min_samples_split": 5, "n_estimators": 200}	5000
4	0.737739	0.888462	0.458477	0.171993	Transformer		2000
4	0.177597	0.889447	0.968618	0.170156	SVM	{"C": 10, "epsilon": 0.1, "kernel": "rbf"}	4000
3	0.129915	0.89429	0.983169	0.168878	XGBoost	{"colsample_bytree": 0.8, "learning_rate": 0.05, "max_depth": 4, "min_child_weight": 1, "n_estimators": 300, "reg_alpha": 0.5, "reg_lambda": 1, "subsample": 0.8}	3000
1	0.573472	0.914651	0.668414	0.166681	Random Forest	{"max_depth": 15, "max_features": null, "min_samples_leaf": 10, "min_samples_split": 2, "n_estimators": 200}	1000
1	0.554234	0.91582	0.690288	0.16455	Random Forest	{"max_depth": 15, "max_features": null, "min_samples_leaf": 10, "min_samples_split": 2, "n_estimators": 300}	3000
1	0.440299	0.916201	0.804536	0.163855	Random Forest	{"max_depth": 15, "max_features": null, "min_samples_leaf": 5, "min_samples_split": 2, "n_estimators": 300}	2000
3	0.159999	0.89774	0.974472	0.162452	XGBoost	{"colsample_bytree": 0.8, "learning_rate": 0.05, "max_depth": 4, "min_child_weight": 1, "n_estimators": 300, "reg_alpha": 0.5, "reg_lambda": 0, "subsample": 0.8}	1000
1	0.550132	0.91724	0.694855	0.161957	Random Forest	{"max_depth": 15, "max_features": null, "min_samples_leaf": 10, "min_samples_split": 2, "n_estimators": 300}	4000
1	0.547057	0.917291	0.698257	0.161864	Random Forest	{"max_depth": 15, "max_features": null, "min_samples_leaf": 10, "min_samples_split": 2, "n_estimators": 300}	5000
4	0.144282	0.896299	0.979287	0.157321	XGBoost	{"colsample_bytree": 1.0, "learning_rate": 0.05, "max_depth": 4, "min_child_weight": 3, "n_estimators": 300, "reg_alpha": 1, "reg_lambda": 0, "subsample": 0.8}	2000
3	0.144981	0.901007	0.979039	0.156345	XGBoost	{"colsample_bytree": 0.8, "learning_rate": 0.05, "max_depth": 4, "min_child_weight": 5, "n_estimators": 300, "reg_alpha": 1, "reg_lambda": 1, "subsample": 1.0}	2000
4	0.218046	0.896971	0.952695	0.156057	SVM	{"C": 10, "epsilon": 0.1, "kernel": "rbf"}	2000
4	0.126033	0.897552	0.984196	0.154964	XGBoost	{"colsample_bytree": 1.0, "learning_rate": 0.05, "max_depth": 4, "min_child_weight": 3, "n_estimators": 300, "reg_alpha": 1, "reg_lambda": 1, "subsample": 0.8}	4000
5	0.323546	0.894344	0.895832	0.154821	Linear Regression		3000
4	0.810657	0.901105	0.346138	0.14826	Transformer		1000
4	0.128814	0.902362	0.98349	0.145883	XGBoost	{"colsample_bytree": 0.8, "learning_rate": 0.05, "max_depth": 4, "min_child_weight": 3, "n_estimators": 300, "reg_alpha": 0, "reg_lambda": 1, "subsample": 0.8}	3000
4	0.0376544	0.902437	0.998589	0.14574	XGBoost	{"colsample_bytree": 1.0, "learning_rate": 0.1, "max_depth": 4, "min_child_weight": 3, "n_estimators": 300, "reg_alpha": 1, "reg_lambda": 1, "subsample": 0.8}	5000
4	0.19607	0.903345	0.96175	0.14402	SVM	{"C": 10, "epsilon": 0.1, "kernel": "rbf"}	3000
5	0.437009	0.900867	0.809959	0.142449	Random Forest	{"max_depth": 15, "max_features": null, "min_samples_leaf": 5, "min_samples_split": 2, "n_estimators": 300}	4000
5	0.434081	0.90115	0.812498	0.141909	Random Forest	{"max_depth": 15, "max_features": null, "min_samples_leaf": 5, "min_samples_split": 2, "n_estimators": 300}	5000
5	0.563621	0.901381	0.683889	0.14147	Random Forest	{"max_depth": 10, "max_features": null, "min_samples_leaf": 10, "min_samples_split": 2, "n_estimators": 300}	3000
5	0.560978	0.901813	0.686847	0.140647	Random Forest	{"max_depth": 15, "max_features": null, "min_samples_leaf": 10, "min_samples_split": 2, "n_estimators": 300}	2000
3	0.446631	0.910345	0.801078	0.138767	Random Forest	{"max_depth": 15, "max_features": null, "min_samples_leaf": 5, "min_samples_split": 2, "n_estimators": 300}	1000
5	0.483936	0.905374	0.766954	0.133845	Random Forest	{"max_depth": 10, "max_features": null, "min_samples_leaf": 5, "min_samples_split": 2, "n_estimators": 100}	1000
3	0.545688	0.913214	0.703056	0.133331	Random Forest	{"max_depth": 15, "max_features": null, "min_samples_leaf": 10, "min_samples_split": 2, "n_estimators": 300}	4000
4	0.176453	0.909658	0.969021	0.132015	XGBoost	{"colsample_bytree": 1.0, "learning_rate": 0.05, "max_depth": 4, "min_child_weight": 1, "n_estimators": 300, "reg_alpha": 1, "reg_lambda": 1, "subsample": 0.8}	1000
3	0.473482	0.914652	0.776441	0.130599	Random Forest	{"max_depth": 10, "max_features": null, "min_samples_leaf": 5, "min_samples_split": 2, "n_estimators": 300}	2000
3	0.550775	0.915175	0.697493	0.129605	Random Forest	{"max_depth": 15, "max_features": null, "min_samples_leaf": 10, "min_samples_split": 2, "n_estimators": 300}	3000
3	0.543395	0.917627	0.705546	0.124933	Random Forest	{"max_depth": 15, "max_features": null, "min_samples_leaf": 10, "min_samples_split": 2, "n_estimators": 200}	5000
4	0.451882	0.920464	0.796829	0.11127	Random Forest	{"max_depth": 15, "max_features": null, "min_samples_leaf": 5, "min_samples_split": 2, "n_estimators": 300}	1000
4	0.548666	0.922608	0.700479	0.107125	Random Forest	{"max_depth": 15, "max_features": null, "min_samples_leaf": 10, "min_samples_split": 2, "n_estimators": 300}	5000
4	0.551612	0.923128	0.697253	0.106119	Random Forest	{"max_depth": 15, "max_features": null, "min_samples_leaf": 10, "min_samples_split": 2, "n_estimators": 300}	4000
4	0.561959	0.924756	0.68579	0.102963	Random Forest	{"max_depth": 15, "max_features": null, "min_samples_leaf": 10, "min_samples_split": 2, "n_estimators": 300}	2000
4	0.556125	0.924978	0.692279	0.102532	Random Forest	{"max_depth": 15, "max_features": null, "min_samples_leaf": 10, "min_samples_split": 2, "n_estimators": 300}	3000
5	0.436415	0.929771	0.810476	0.0865371	Linear Regression		2000
4	0.274377	0.94412	0.925096	0.0650013	SVM	{"C": 10, "epsilon": 0.1, "kernel": "rbf"}	1000
2	0.532711	1.02395	0.706956	0.0460955	Linear Regression		1000
3	0.297423	0.969878	0.911787	0.0224424	Linear Regression		4000
1	0.647293	0.992865	0.577551	0.01807	Linear Regression		1000
2	0.39837	1.05075	0.836121	-0.00448114	Linear Regression		3000
3	0.585962	1.00035	0.657607	-0.0399521	Linear Regression		1000
4	0.543554	0.998507	0.706034	-0.0458233	Linear Regression		1000
2	0.505017	1.08579	0.736632	-0.072593	Linear Regression		4000
2	0.577519	1.0979	0.655585	-0.0966642	Linear Regression		2000
3	0.548143	1.03045	0.700377	-0.103485	Linear Regression		5000
5	0.610017	1.02407	0.629704	-0.10814	Linear Regression		1000
4	0.503289	1.05985	0.747973	-0.178273	Linear Regression		4000
3	0.528636	1.06779	0.721323	-0.184904	Linear Regression		2000
4	0.63694	1.09126	0.596346	-0.249147	Linear Regression		5000
2	0.775335	1.19807	0.379234	-0.305908	Linear Regression		5000
1	0.746322	1.17792	0.438403	-0.382083	Linear Regression		5000
1	0.774799	1.19237	0.394728	-0.416181	Linear Regression		4000
5	0.855194	1.18488	0.272231	-0.483497	Linear Regression		4000
1	0.843393	1.25416	0.282814	-0.566784	Linear Regression		3000
4	0.782332	1.23798	0.391033	-0.607624	Linear Regression		3000
3	0.726697	1.25829	0.473385	-0.645386	Linear Regression		3000
4	1.00097	1.35445	0.00309188	-0.924332	Linear Regression		2000
1	1.39621	1.67721	-0.9655	-1.80204	Linear Regression		2000
